# Supplementary material for: Red Wine Oxidation Characterization by Accelerated Ageing Tests and Cyclic Voltammetry
Source: Antioxidants (Basel). 2021 Dec 3;10(12):1943. doi: 10.3390/antiox10121943 (PMC8750522; doi:10.3390/antiox10121943)
Supplement: Supplementary file 1 [file antioxidants-10-01943-s001.zip]

Archive with 1 entries (1 files):
- antioxidants-1463252-supplementary materials.pdf
